# Supplementary material for: Comparison and evaluation of two exome capture kits and sequencing platforms for variant calling
Source: BMC Genomics. 2015 Aug 5;16(1):581. doi: 10.1186/s12864-015-1796-6 (PMC4524363; doi:10.1186/s12864-015-1796-6)
Supplement: Additional file 2: Table S1. — Ti/Tv ratios statistics for SNPs. (XLSX 9 kb) [file 12864_2015_1796_MOESM2_ESM.xlsx]

## Sheet: Table S1
Table S1 Ti/Tv ratios statitics for SNPs
		known	novel	total
S1	overall	2.77617	1.21939	2.68491
	concordant	3.08121	2.13043	3.06047
	SureSelect-HiSeq specific	2.18572	0.896774	2.08672
	TargetSeq-Proton specific	2.26059	0.986207	1.85177
S2	overall	2.753	1.28169	2.67494
	concordant	3.05129	2.29787	3.03621
	SureSelect-HiSeq specific	1.94523	0.821429	1.84347
	TargetSeq-Proton specific	2.03343	1.02479	1.76222
S3	overall	2.77931	1.36182	2.70444
	concordant	3.06882	2.18085	3.05008
	SureSelect-HiSeq specific	2.11139	0.948148	2.02124
	TargetSeq-Proton specific	2.20427	1.18852	1.92889
S4	overall	2.70393	1.36639	2.63152
	concordant	2.95447	2.33721	2.94268
	SureSelect-HiSeq specific	2.15833	0.92053	2.05029
	TargetSeq-Proton specific	2.00287	1.2381	1.8
