# Supplementary material for: Comparison and evaluation of two exome capture kits and sequencing platforms for variant calling
Source: BMC Genomics. 2015 Aug 5;16(1):581. doi: 10.1186/s12864-015-1796-6 (PMC4524363; doi:10.1186/s12864-015-1796-6)
Supplement: Additional file 4: Table S2. — Comparison of calling variants between TVC and bwa_GATK tools for reads produced by Proton. (XLSX 9 kb) [file 12864_2015_1796_MOESM4_ESM.xlsx]

## Sheet: Table S2
Table S2 comparison of calling variants between TVC and bwa_GATK tools for reads produced by Proton
	TVC only (dbSNP|novel)			concordant (dbSNP|novel)			bwa_GATK only (dbSNP|novel)
	Total	SNPs	small InDels	total	SNPs	small InDels	Total	SNPs	small InDels
S1	3231(2689|542)	2972(2619|353)	259(70|189)	15705(15290|415)	15290(14951|339)	415(339|76)	36729(4558|32171)	4351(4134|217)	32378(424|31954)
S2	3391(2824|567)	3076(2748|328)	315(76|239)	17306(16942|364)	16881(16593|288)	425(349|76)	35867(3075|32792)	2864(2661|203)	33003(414|32589)
S3	3304(2736|568)	3017(2677|340)	287(59|228)	16543(16188|355)	16117(15845|272)	426(343|83)	35574(3567|32007)	3362(3175|187)	32212(392|31820)
S4	3218(2729|489)	3021(2674|347)	197(55|142)	16251(15919|332)	15815(15552|263)	436(367|69)	35297(3788|31509)	3624(3410|214)	31673(378|31295)
