# Supplementary material for: Comparison and evaluation of two exome capture kits and sequencing platforms for variant calling
Source: BMC Genomics. 2015 Aug 5;16(1):581. doi: 10.1186/s12864-015-1796-6 (PMC4524363; doi:10.1186/s12864-015-1796-6)
Supplement: Additional file 5: Table S3. — Comparison of concordant variants between softwares for reads produced by HiSeq 2000. (XLSX 9 kb) [file 12864_2015_1796_MOESM5_ESM.xlsx]

## Sheet: Table S3
Table S3 comparison of concordant variants between software for reads produced by HiSeq 2000
	stampy only (dbSNP|novel)			concordant (dbSNP|novel)			bwa only (dbSNP|novel)
	Total	SNPs	small InDels	total	SNPs	small InDels	Total	SNPs	small InDels
S1	1125(593|532)	551(381|170)	574(212|362)	22302(21834|468)	21357(20943|414)	945(891|54)	1215(1160|55)	1091(1045|46)	124(115|9)
S2	1102(578|524)	519(362|157)	583(216|367)	22292(21861|431)	21381(21006|375)	911(855|56)	1243(1187|56)	1128(1079|49)	115(108|7)
S3	1096(600|496)	537(389|148)	559(211|348)	22096(21668|428)	21187(20811|376)	909(857|52)	1215(1168|47)	1108(1068|40)	107(100|7)
S4	1170(606|564)	549(413|136)	621(193|428)	21918(21438|480)	21021(20590|431)	897(848|49)	1327(1226|101)	1142(1069|73)	185(157|28)
