# Supplementary material for: Comparison and evaluation of two exome capture kits and sequencing platforms for variant calling
Source: BMC Genomics. 2015 Aug 5;16(1):581. doi: 10.1186/s12864-015-1796-6 (PMC4524363; doi:10.1186/s12864-015-1796-6)
Supplement: Additional file 6: Table S4. — The distribution of GC content and length for reads produced by Proton and HiSeq 2000. (XLSX 8 kb) [file 12864_2015_1796_MOESM6_ESM.xlsx]

## Sheet: Table S5
Table S5 The distribution of GC content and length for reads produced by HiSeq 2000 and Proton
		length(sd) bp	GC(sd)%
S1	TargetSeq-Proton	94.1(26.4)	48.66(11.92)
	SureSelect-HiSeq	100	44.86(11.89)
S2	TargetSeq-Proton	97.4(29.1)	49.20(11.66)
	SureSelect-HiSeq	100	45.32(11.89)
S3	TargetSeq-Proton	90.8(22.5)	48.85(11.79)
	SureSelect-HiSeq	100	45.60(12.00)
S4	TargetSeq-Proton	96.8(23.3)	47.58(11.66)
	SureSelect-HiSeq	100	44.92(11.79)
