# Supplementary material for: Comparison and evaluation of two exome capture kits and sequencing platforms for variant calling
Source: BMC Genomics. 2015 Aug 5;16(1):581. doi: 10.1186/s12864-015-1796-6 (PMC4524363; doi:10.1186/s12864-015-1796-6)
Supplement: Additional file 7: Table S5. — The statistics for detected 1-bp InDels in homopolymer and non-homopolymer regions. (XLSX 8 kb) [file 12864_2015_1796_MOESM7_ESM.xlsx]

## Sheet: Table S4
Table S4 The statistics for detected 1-bp InDels in homopolymer and non-homopolymer regions
	homopolymer region		non-homopolymer region
	SureSelect-HiSeq InDel	TargetSeq-Proton InDel	SureSelect-HiSeq InDel	TargetSeq-Proton InDel
S1	468	239	181	110
S2	443	237	169	111
S3	448	235	115	112
S4	436	200	161	113
